# Supplementary material for: The performance of select universities of medical sciences based on the components affecting medical education
Source: F1000Res. 2018 Mar 9;7:301. [Version 1] doi: 10.12688/f1000research.13938.1 (PMC5930392; doi:10.12688/f1000research.13938.1)
Supplement: The key components, criteria, standards and evaluating departments of performance evaluation in the schools, in the first and second six months — Series*: the first column shows the number of evaluated components. Component**: The second column shows the title of the component that is evaluated. Criterion***: The third column shows the expected performance criterion for each component or index for evaluation. Desirable Standard****: The fourth column shows the expected functional standard of each component or Standard setting criteria. Evaluating Department*****: The fifth column shows the Department that performs the external evaluation or Project location. Internal evaluation and External evaluation: The sixth columns show the scores for internal and external evaluation of schools. Difference: the seventh columns show the average of internal and external evaluation and its standard deviation for all schools. [file f1000research-7-15151-s0000.tgz]

Archive with 1 entries (1 files):
- a5cb180c-206e-4a0e-b18e-be17f79e6d32_Dataset.xlsx
