# Supplementary material for: The performance of select universities of medical sciences based on the components affecting medical education
Source: F1000Res. 2018 Mar 9;7:301. [Version 1] doi: 10.12688/f1000research.13938.1 (PMC5930392; doi:10.12688/f1000research.13938.1)
Supplement: The key components, criteria, standards and evaluating departments of performance evaluation in the schools, in the first and second six months — Series*: the first column shows the number of evaluated components. Component**: The second column shows the title of the component that is evaluated. Criterion***: The third column shows the expected performance criterion for each component or index for evaluation. Desirable Standard****: The fourth column shows the expected functional standard of each component or Standard setting criteria. Evaluating Department*****: The fifth column shows the Department that performs the external evaluation or Project location. Internal evaluation and External evaluation: The sixth columns show the scores for internal and external evaluation of schools. Difference: the seventh columns show the average of internal and external evaluation and its standard deviation for all schools. [file f1000research-7-15151-s0000.tgz › a5cb180c-206e-4a0e-b18e-be17f79e6d32_Dataset.xlsx]

## Sheet: Data
The key components, criteria, standards and evaluating departments of performance evaluation in the schools-First six months
series*	Title				Internal and external evaluation points of schools******																			Average and standard deviation of internal and external evaluation of schools*******
	Component **	Criterion ***	Desirable Standard ****	Evaluating Department*****	Nursing and Midwifery			Health			Paramedical			Medicine			Dentistry			Pharmacy				Internal evaluation			External evaluation			Difference
					Internal evaluation	External evaluation	Difference	Internal evaluation	External evaluation	Difference	Internal evaluation	External evaluation	Difference	Internal evaluation	External evaluation	Difference	Internal evaluation	External evaluation	Difference	Internal evaluation	External evaluation	Difference		Average	Standard deviation		Average	Standard deviation		Average	Standard deviation
1	The management and organization of medical sciences education	Holding education council meetings	Holding the school education council meetings on time, proposing qualitative issues in education, follow up and implementation of approved items	University education director	100	80	20	100	80	20	80	60	20	100	60	40	100	20	80	100	20	80		96.6667	8.16497		53.3333	27.3252		43.3333	29.4392
2	The school action plan	Setting and implementing the action plan	Setting and implementing the action plan, monitoring and reforming the plan and reporting on its performance	University education deputy	100	100	0	100	40	60	80	40	40	100	80	20	100	40	60	80	0	80		93.3333	10.328		50	35.2136		43.3333	29.4392
3	Workforce empowerment	Holding workshops and educational and research journal clubs	Holding journal clubs and workshops with proper distribution among the target groups (faculty members, employees and students)	Education Development Center	100	100	0	100	100	0	100	100	0	100	100	0	100	20	80	0	0	0		83.3333	40.8248		70	46.9042		13.3333	32.6599
4	Qualitative development of education	Holding education development office committee meetings	Holding meetings in all the committees and proposing issues related to each committee, the follow up and implementation of the approved items with a qualitative improvement approach to education and the production of educational products	Education Development Center	100	100	0	100	100	0	80	60	20	100	100	0	100	20	80	100	0	100		96.6667	8.16497		63.3333	44.572		33.3333	45.0185
5	Responding to correspondence	Effective participation in the assessment of referred letters	Timely response to university correspondence with practical expert views	University education deputy	100	80	20	100	80	20	100	80	20	100	60	40	100	40	60	100	60	40		100	0		66.6667	16.3299		33.3333	16.3299
6	Rules and regulations	Implementation of the educational guidelines and instructions	The full implementation of the educational guidelines and instructions	University education deputy	100	100	0	100	100	0	100	80	20	100	80	20	100	40	60	100	40	60		100	0		73.3333	27.3252		26.6667	27.3252
7	Faculty affairs	Observing recruitment rules and guidelines	The full and timely implementation of the regulations and guidelines related to faculty affairs (tuition payment, annual salary increase, increasing academic rank, payment for deprivation from private practice and work and leave payment for the faculty members)	University faculty affairs	100	80	20	100	100	0	100	60	40	100	80	20	100	0	100	100	0	100		100	0		53.3333	43.2049		46.6667	43.2049
8	Electronic education management system (SAMA)	Setting the education management automation system	Timely and careful completion of all the SAMA fields	Electronic education management system (SAMA)	100	80	20	100	80	20	100	40	60	100	40	60	100	60	40	100	80	20		100	0		63.3333	19.6638		36.6667	19.6638
9	Secure testing	Secure testing	Secure testing by issuing entry cards, fixing a proper time and place and inviting both the exam invigilator and the teacher	University education director	100	80	20	100	80	20	100	80	20	100	80	20	100	80	20	100	80	20		100	0		80	0		20	0
10	Packages for reform and innovation in education	Performing the missions specified in the packages for reform and innovation in education	Implementing the 12 packages for reform and innovation in education (consisting of missions separately set for each university in 2015 by the Ministry of Health and Medical Education)	University education deputy	100	100	0	100	40	60	80	40	40	100	0	100	0	40	-40	20	40	-20		66.6667	45.0185		43.3333	32.0416		23.3333	52.7889
Total					1000	900	100	1000	800	200	920	640	280	1000	680	320	900	360	540	800	320	480		936.667	80.4156		616.667	233.381		320	166.373
Average					100	90	10	100	80	20	92	64	28	100	68	32	90	36	54	80	32	48		93.6667	8.04156		61.6667	23.3381		32	16.6373
The key components, criteria, standards and evaluating departments of performance evaluation in the schools-Second six months
series*	Title				Internal and external evaluation points of schools******																			Average and standard deviation of internal and external evaluation of schools*******
	Component **	Criterion ***	Desirable Standard ****	Evaluating Department*****	Nursing and Midwifery			Health			Paramedical			Medicine			Dentistry			Pharmacy				Internal evaluation			External evaluation			Difference
					Internal evaluation	External evaluation	Difference	Internal evaluation	External evaluation	Difference	Internal evaluation	External evaluation	Difference	Internal evaluation	External evaluation	Difference	Internal evaluation	External evaluation	Difference	Internal evaluation	External evaluation	Difference		Average	Standard deviation		Average	Standard deviation		Average	Standard deviation
1	The management and organization of medical sciences education	Holding education council meetings	Holding the school education council meetings on time, proposing qualitative issues in education, follow up and implementation of approved items	University education director	100	100	0	100	80	20	100	80	20	100	80	20	100	60	40	100	80	20		100	0		80	12.6491		20	12.6491
2	The school action plan	Setting and implementing the action plan	Setting and implementing the action plan, monitoring and reforming the plan and reporting on its performance	University education deputy	100	80	20	100	80	20	100	80	20	100	60	40	100	40	60	100	80	20		100	0		70	16.7332		30	16.7332
3	Workforce empowerment	Holding workshops and educational and research journal clubs	Holding journal clubs and workshops with proper distribution among the target groups (faculty members, employees and students)	Education Development Center	100	100	0	100	100	0	100	100	0	100	100	0	100	100	0	100	100	0		100	0		100	0		0	0
4	Qualitative development of education	Holding education development office committee meetings	Holding meetings in all the committees and proposing issues related to each committee, the follow up and implementation of the approved items with a qualitative improvement approach to education and the production of educational products	Education Development Center	100	100	0	100	80	20	100	100	0	100	100	0	100	60	40	100	40	60		100	0		80	25.2982		20	25.2982
5	Responding to correspondence	Effective participation in the assessment of referred letters	Timely response to university correspondence with practical expert views	University education deputy	100	100	0	100	100	0	100	60	40	100	80	20	100	40	60	100	80	20		100	0		76.6667	23.3809		23.3333	23.3809
6	Rules and regulations	Implementation of the educational guidelines and instructions	The full implementation of the educational guidelines and instructions	University education deputy	100	80	20	100	80	20	100	80	20	100	80	20	100	40	60	100	80	20		100	0		73.3333	16.3299		26.6667	16.3299
7	Faculty affairs	Observing recruitment rules and guidelines	The full and timely implementation of the regulations and guidelines related to faculty affairs (tuition payment, annual salary increase, increasing academic rank, payment for deprivation from private practice and work and leave payment for the faculty members)	University faculty affairs	100	100	0	100	80	20	100	80	20	100	80	20	100	0	100	0	20	-20		83.3333	40.8248		60	40		23.3333	40.8248
8	Electronic education management system (SAMA)	Setting the education management automation system	Timely and careful completion of all the SAMA fields	Electronic education management system (SAMA)	100	80	20	100	80	20	100	60	40	100	60	40	100	20	80	100	80	20		100	0		63.3333	23.3809		36.6667	23.3809
9	Secure testing	Secure testing	Secure testing by issuing entry cards, fixing a proper time and place and inviting both the exam invigilator and the teacher	University education director	100	100	0	100	100	0	100	100	0	100	100	0	100	60	40	100	100	0		100	0		93.3333	16.3299		6.66667	16.3299
10	Packages for reform and innovation in education	Performing the missions specified in the packages for reform and innovation in education	Implementing the 12 packages for reform and innovation in education (consisting of missions separately set for each university in 2015 by the Ministry of Health and Medical Education)	University education deputy	100	100	0	100	100	0	100	60	40	100	80	20	100	60	40	100	80	20		100	0		80	17.8885		20	17.8885
Total					1000	940	60	1000	880	120	1000	800	200	1000	820	180	1000	480	520	900	740	160		983.333	40.8248		776.667	160.707		206.667	161.328
Average					100	94	6	100	88	12	100	80	20	100	82	18	100	48	52	90	74	16		98.3333	4.08248		77.6667	16.0707		20.6667	16.1328
*The first column shows the number of evaluated components.
**The second column shows the title of the component that is evaluated.
***The third column shows the expected performance criterion for each component.
****The fourth column shows the expected functional standard of each component.
*****The fifth column shows the Department that performs the external evaluation.
******The sixth columns show the scores for internal and external evaluation of schools.
*******Finally, the seventh columns show the average internal and external evaluation and its standard deviation for all schools.
